# Supplementary material for: A pilot study to assess the feasibility of a remotely monitored high-intensity interval training program prior to allogeneic hematopoietic stem cell transplantation
Source: PLoS One. 2023 Nov 30;18(11):e0293171. doi: 10.1371/journal.pone.0293171 (PMC10688680; doi:10.1371/journal.pone.0293171)
Supplement: S3 File — (XLSX) [file pone.0293171.s003.xlsx]

## Sheet: Patient Characteristics
Study ID	Gender	Race	Ethnicity	Disease	Age at enrollment	Transplant	Time between enrollment and sign-off (Weeks)	Baseline Height (cm)	Baseline Height (meters)	Baseline Bodyweight (kg)	BMI	Treatment	Work Status	Marital Status
RPOP 001	Male	Black or African American	Not Hispanic or Latino	MDS-EB-2	66.9	1	9.71429	180.3	1.803	95.1	29.2543	1	Retired	Married/living with significant other
RPOP 002	Female	White	Not Hispanic or Latino	MDS	67.3	1	9.57143	154.9	1.549	81.8	34.0918	1	Retired	Married/living with significant other
RPOP 003	Female	White	Hispanic or Latino	Peripheral T-cell lymphoma	53.2	0	NA	152.4	1.524	62.3	26.8237	1	Employed full time	Married/living with significant other
RPOP 004	Male	Black or African American	Not Hispanic or Latino	MDS	34.2	1	16.8571	185	1.85	116.6	34.0687	1	Unemployed/disabled	Married/living with significant other
RPOP 005	Male	White	Not Hispanic or Latino	AML-MRC	70.8	1	11.5714	175	1.75	80.9	26.4163	1	Retired	Married/living with significant other
RPOP 006	Female	White	Not Hispanic or Latino	DLBCL	53.1	1	3.71429	166.5	1.665	95.8	34.5571	0	Employed full time	Married/living with significant other
RPOP 007	Male	White	Not Hispanic or Latino	MDS	63	1	12	181	1.81	98.6	30.0968	0	Employed full time	Married/living with significant other
RPOP 008	Male	Black or African American	Not Hispanic or Latino	DLBCL	49.2	0	NA	188	1.88	133.4	37.7433	1	Not reported	Not reported
RPOP 009	Male	White	Not Hispanic or Latino	AML	57	1	31.8571	176	1.76	100.2	32.3476	1	Unemployed/disabled	Married/living with significant other
RPOP 010	Male	White	Not Hispanic or Latino	B-cell ALL	62.5	1	9.42857	182	1.82	85.1	25.6913	1	Retired	Married/living with significant other
RPOP 011	Male	White	Not Hispanic or Latino	CLL	65.3	0	NA	167.6	1.676	75.4	26.8425	1	Retired	Married/living with significant other
RPOP 013	Male	White	Not Hispanic or Latino	MDS/MPN	45.59	1	26.4286	193	1.93	91.4	24.5376	0	Employed full time	Married/living with significant other
RPOP 014	Male	White	Not Hispanic or Latino	AML	76.38	1	22.2857	175.3	1.753	64	20.8265	1	Not reported	Not reported

## Sheet: Exercise Data
ID	Max HR (Measured from CPET)	Resting HR	HRR	% of HRR (using average max HR from all sessions)	Average Maximum HR (from all sessions)	Target High-intensity HR	Target Low-Intensity HR	Total Weeks of Prescribed Exercise	Weekly Prescribed Sessions	Total sessions prescribed	Average weekly sessions completed	Total sessions completed	Adherence (%)	Average Weekly Minutes prescribed	Total Minutes prescribed	Average Minutes Completed	Total Minutes Completed	Compliance to minutes (%)	Average Weekly Sessions with data uploaded	Total sessions with data uploaded	Percentage of sessions with data uploaded (out of number completed)	Average minutes of uploaded data	Total minutes of uploaded data	Percentage of time with data uploaded	Total number of intervals	Average Number of Intervals Per Session	Average Number of high intervals between 80-90%	Total Number of high intervals between 80-90%	Average Number of high intervals below 80%	Total Number of high intervals below 80%	Average Number of high intervals above 90%	Total Number of high intervals above 90%	Calculated total intervals	Average Number of intervals where participant got down to 50-60%	Total Number of intervals where participant got down to 50-60%	Average Number of low intervals above 50-60%	Total Number of low intervals above 50-60%	Average Number of intervals below 50-60	Total Number of intervals below 50-60	Average max HR
RPOP 001	118	74	44	108.75	121.85	109-116	96-102	9	3	27	2.55556	23	85.1852	90	810	71.6111	644.5	79.5679	1.71429	12	52.1739	44.6429	312.5	48.4872	85	7.08333	3.8	19	1.2	6	11.6	58	85	4.2	21	9	45	3.8	19	121.708
RPOP 002	125	62	63	88.7925	117.939	112 - 119	94 - 100	9	3	27	3.22	29	107.41	90	810	90.44	814	100.49	1.56	14	48.28	43.33	390	47.91	68	4.85714	6.6	33	2	10	5	25	68	6.6	33	4	20	3	15	118.728
RPOP 003	162	75	87	87.2539	150.911	145 - 153	119 - 129	13	3	39	3	39	100	90	1170	88.54	1151	98.38	2.61538	34	87.18	77	1001	86.97	346	10.1765	15.3333	184	3.83333	46	9.66667	116	346	16.5	198	7.5	90	4.83	58	153.692
RPOP 005	170	98	72	59.1319	140.575	156-163	134-141	11	3	33	2.64	29	87.88	90	990	78.23	860.52	86.92	2.45	27	93.1	74.35	817.83	95.04	237	8.77778	2.09	23	19.18	211	0.27	3	237	7.73	85	4.45	49	9.36	103	141.49
RPOP 006	118	90	28	124.256	124.792	112-115	104-107	3	3	9	2.33	7	77.78	90	270	60.12	180.35	66.8	2	6	85.7143	52.6167	157.85	87.5243	57	9.5	5	10	0.5	1	23	46	57	1.5	3	26	52	1	2	124.8
RPOP 010	151	80	71	62.4515	124.341	137-144	116-123	10	3	30	5.2	52	173.33	90	900	169.5	1695	188.3	5	50	96.15	166.5	1665	98.23	587	11.74	4.8	48	53.2	532	0.7	7	587	22.5	225	12.3	123	23.9	239	123.884
RPOP 011	130	66	64	104.264	132.729	117-124	98-104	21	3	63	2.95238	62	98.4127	90	1890	103.429	2172	114.921	1.95238	41	66.129	71.5714	1503	69.1989	511	12.4634	2.875	46	2.125	34	26.9375	431	511	5.56	89	20.9375	335	5.4375	87	132.711
RPOP 013	149	70	79	88.9208	140.247	133 - 141	119 - 117	26	3	78	3	78	100	90	2340	104.731	2723	116.37	2.81	73	93.59	92	2392	87.84	741	10.1507	12.0769	314	4.61538	120	11.8077	307	741	10.4615	272	14.1154	367	3.92308	102	140.656
RPOP 014	135	87	48	85.8142	128.191	125 - 130	111 - 116	22	3	66	3.18182	70	106.061	90	1980	93.6364	2060	104.04	1.13636	25	35.7143	34.0455	749	36.3592	208	8.32	3	39	6.23077	81	6.76923	88	208	5.23077	68	5.76923	75	5	65	126.888
*Data file only includes participants who reported sessions for study duration

## Sheet: Fitness and Function Outcomes
Study ID	Transplant	Sessions Reported	Sign-off CPET completed	Reasons for missed sign-off CPET	Sign-off Functional Assessments Completed	Reasons for missed Functional Assessments	Baseline CPET VO2peak (mL/min/kg)	Sign off CPET VO2peak (mL/min/kg)	Baseline SPPB	Post SPPB	Baseline SPPB Balance	Baseline SPPB Gait Speed Time	Baseline SPPB Gait Speed (m/s)	Baseline SPPB Chair Stand Time	Sign-off SPPB Balance	Sign-off SPPB Gait Speed	Sign-off SPPB Gait Speed (M/S)	Sign-off SPPB Chair Stand Time	Baseline 6MWT	Sign-off 6MWT	Baseline STS	Sign-off STS
RPOP 001	1	Yes	1	NA	1	NA	10.6	12.6	12	12	4	4.22	0.947867	10.32	4	2.97	1.3468	8.02	570	537	13	16
RPOP 002	1	Yes	1	NA	1	NA	14.1	19.7	12	12	4	3.41	1.17302	8.55	4	3.33	1.2012	5.64	490	590	16	21
RPOP 003	0	Yes	0	Did not undergo transplant	0	Did not undergo transplant	18.5		12		4	3.92	1.02041	7.12					585		18
RPOP 005	1	Yes	1	NA	1	NA	14.9	17.8	11	12	4	3.78	1.0582	11.62	4	4.06	0.985222	7.78	454	576.375	12	18
RPOP 006	1	Yes	1	NA	1	NA	12.4	15.2	12	12	4	3.08	1.2987	9.54	4	3.17	1.26183	7.08	492	548	15	21
RPOP 010	1	Yes	0	Start of COVID pandemic	1	NA	16		12	12	4	3.54	1.12994	10.3	4	2.84	1.40845	6.56	532.174	564.59	13	21
RPOP 011	0	Yes	0	Did not undergo transplant	0	Did not undergo transplant	16.9		12		4	3.28	1.21951	9.64					420		15
RPOP 013	1	Yes	1	NA	1	NA	18.1	21.1	12	12	4	2.21	1.80995	9.44	4	3.44	1.16279	10.29	548.5	571.6	14	13
RPOP 014	1	Yes	1	NA	0	Clinical appointment time constraint	19.2	21.7	12		4	3.22	1.24224	8.56					480		17
RPOP 004	1	Did not report sessions	0	Patient fatigued/not feeling well	1	NA	16.5		12	12	4	2.41	1.65975	6.91	4	3.28	1.21951	6.08	552	499.456	22	23
RPOP 007	1	Did not report sessions	1	NA	1	NA	13	17.1	12	11	4	3.89	1.02828	10.93	4	3.95	1.01266	12.58	356	426.909	13	12
RPOP 008	0	Did not report sessions	0	Did not undergo transplant	0	Not done due to COVID pandemic	12.5		10		4	4.52	0.884956	15.01					393		9
RPOP 009	1	Reported first 8 weeks, none for next 24 weeks	0	Start of COVID pandemic	1	NA	16.8		12	11	4	3.38	1.18343	8.38	4	3.31	1.20846	13.67	450	464.33	15	10
Did not undergo transplant (no sign-off assessment)
1=yes
0=no
